# Supplementary material for: Diversity of Menstrual Cycle, Formation of Decidual Cells, and Lack of Endometrial Glands in Spiny Mouse
Source: Biology (Basel). 2025 Oct 5;14(10):1365. doi: 10.3390/biology14101365 (PMC12561793; doi:10.3390/biology14101365)
Supplement: Supplementary file 1 [file biology-14-01365-s001.zip]

Archive with 2 entries (2 files):
- Suppl Video S1 - Acomys_video.avi
- Suppl Video S2 - mouse_video.avi
